# Supplementary material for: Pre-existing and early cellular immune factors correlate with functionally complete protection against primary controlled human SARS-CoV-2 infection
Source: Nat Commun. 2025 Dec 7;17:312. doi: 10.1038/s41467-025-67017-8 (PMC12789448; doi:10.1038/s41467-025-67017-8)
Supplement: Supplementary file 4 — Source Data [file 41467_2025_67017_MOESM4_ESM.xlsx]

## Sheet: Fig 2
Fig 2a
Group	IgG_HCoV-229E Spike	IgG_HCoV-HKU1 Spike	IgG_HCoV-NL63 Spike	IgG_HCoV-OC43 Spike	IgG_SARS-CoV-1 Spike	IgG_SARS-CoV-2 Spike	IgG_SARS-CoV-2 Nucleocapsid	IgM_HCoV-229E Spike	IgM_HCoV-HKU1 Spike	IgM_HCoV-NL63 Spike	IgM_HCoV-OC43 Spike	IgM_SARS-CoV-1 Spike	IgM_SARS-CoV-2 Spike	IgM_SARS-CoV-2 Nucleocapsid	IgA_HCoV-229E Spike	IgA_HCoV-HKU1 Spike	IgA_HCoV-NL63 Spike	IgA_HCoV-OC43 Spike	IgA_SARS-CoV-1 Spike	IgA_SARS-CoV-2 Spike	IgA_SARS-CoV-2 Nucleocapsid
Infected	13699.7	4893.07	5964.75	22039.1	620.3	115.624	30.704	158.462	80.8429	28.7899	86.0764	99.763	145.028	1076.02	1583.57	310.866	241.43	1325.88	64.4162	53.3488	84.6087
Infected	23154.9	2997.58	6700.01	41391.2	1324.9	325.498	177.814	86.6586	62.9326	10.4489	59.6561	236.238	87.8511	487.31	16437	346.625	838.082	1145.23	50.9439	111.317	744.253
Infected	3826.87	1315.31	1155.41	12890.5	1423.94	110.891	287.037	110.566	76.4754	25.0803	72.5398	35.7386	85.4544	461.713	249.399	200.325	205.4	319.69	11.5377	37.5867	94.0621
Infected	138113	10579.5	11323.9	68668	3193.75	187.723	436.536	228.801	119.069	39.8059	105.02	111.47	275.693	958.49	3503.34	306.073	229.617	1038.81	29.1871	25.7578	120.311
Infected	16437.9	1379.37	1581.46	6162.79	156.111	3.62768	285.243	80.4308	29.032	5.43771	39.2814	37.9723	35.6892	297.41	963.972	201.346	278.439	215.846	7.27454	22.9539	148.063
Infected	12496.3	3052.34	2953.74	14585.3	1571.26	143.551	165.73	20.6813	50.3657	9.31343	90.5809	22.3358	78.6785	1706.41	353.834	158.382	512.241	788.956	33.1014	53.1199	164.115
Infected	9446.47	2252.34	428.876	28805.3	1241.78	30.0278	33.933	46.7162	3898.72	13.2108	43.1108	17.4534	38.2789	530.212	362.479	688.737	61.9388	426.295	23.6494	55.3203	271.956
Infected	22442.2	21121.6	8449.92	41260.5	885.519	31.9583	227.806	127.376	184.998	42.092	89.1166	85.5934	114.116	789.319	696.838	2105.33	330.289	1614.15	35.1679	31.8665	715.389
Infected	11458.3	12546.1	2354.78	20875.6	4916.33	390.995	781.373	90.5994	79.9837	26.181	103.118	92.0207	156.129	3055.5	562.338	306.073	173.067	478.365	42.032	51.7513	255.615
Infected	27638.3	5470.17	2279.61	53424.7	803.062	56.5509	58.8314	85.9443	53.4368	22.279	85.3526	44.9706	118.193	1226.57	2890.85	1365.12	64.9441	1194.47	10.7515	48.9907	289.755
Infected	19574.7	14744.5	2225.59	23209.5	298.99	31.4807	248.319	124.133	99.949	38.147	126.374	114.055	615.274	568.868	4796.35	2364.76	1256.72	1799.8	84.5645	169.273	330.618
Infected	13200.2	2549.61	1448.18	14888.2	324.406	9.3567	63.5634	80.314	245.016	86.8179	136.319	58.2426	169.064	596.03	3064.19	125.841	279.6	537.452	8.8408	35.9152	124.012
Infected	19311.9	6096.83	1361.16	6551.54	320.923	21.176	57.4065	113.838	46.4819	28.8722	54.994	84.445	103.885	1221.21	2628.61	419.31	327.056	604.682	21.5205	32.3144	90.355
Infected	61673.7	10578.3	2958.89	10920.5	580.563	25.6859	1084.65	131.184	105.402	45.0456	152.99	161.44	245.299	352.457	419.483	218.002	81.124	416.697	13.6471	18.2761	47.3626
Infected	13471.5	8062.06	6748.42	28842.1	9237.41	1159.94	32.2844	229.496	125.921	34.3649	190.723	203.633	4769.87	1568.67	1332.21	1088.17	161.114	2934.07	234.462	2179.63	70.5075
Infected	31141.1	1897.05	4728.73	8738.13	359.365	29.9544	119.767	53.8254	86.706	19.4182	56.6327	57.678	134.687	1132.11	1451.07	467.231	128.364	554.903	27.7299	51.5266	200.142
Infected	21698.8	1886.23	4710.26	37458.9	610.947	71.4208	248.319	107.995	86.6887	47.1281	140.087	145.245	206.172	3487.85	1052.39	288.079	289.492	957.159	28.569	49.565	136.895
Infected	10997.9	5109.52	3033.63	28800	558.869	28.8126	135.582	134.967	168.228	51.709	138.602	260.118	223.642	1720.92	349.964	344.464	432.629	998.14	40.2018	62.3221	368.745
Uninfected	4731.4	2637.67	1752.46	3866.7	167.235	13.1452	72.6227	87.6531	108.05	28.8722	65.983	64.4684	130.345	432.369	73.8679	187.006	41.3113	1339.35	11.0961	18.7041	31.3429
Uninfected	6997.99	2744.91	2457.37	19413.6	255.397	87.4279	1497.45	403.417	154.732	39.7631	99.7861	81.0074	76.5447	304.811	259.665	312.151	345.3	317.082	38.676	82.8525	157.182
Uninfected	8991.47	5704.81	2522.29	42610.1	1479.44	31.9648	262.272	189.608	157.591	50.7151	112.413	88.0308	167.848	1016.24	1071.19	1481.87	297.383	1839.48	22.9962	42.6904	240.792
Uninfected	39861.8	22472.5	9957.55	39617.5	1999.11	235.164	4041.48	1084.67	501.612	275.854	536.211	896.171	1559.53	3326.09	5113.22	2776.81	1251.52	5912.2	171.419	314.906	551.059
Uninfected	30586.2	2126.32	4706.3	9761.92	1080.73	60.4678	139.755	68.3303	359.277	33.8262	51.0636	59.1104	143.411	1098.5	1548.53	628.46	147.654	716.901	18.5141	52.36	178.473
Uninfected	10616.9	4935.57	829.284	35511.7	3561.86	18.0925	43.3614	447.296	436.335	66.5018	351.778	353.107	605.212	554.332	643.619	386.391	249.348	856.934	58.3634	57.1852	236.926
Uninfected	16506.7	15193	7131.17	115690	3711.56	56.7445	1284.24	157.971	71.5133	13.8717	129.649	81.1353	147.835	1667.22	559.355	1089.02	571.69	27454.3	128.454	65.4393	186.914
Uninfected	6868.21	656.524	1407.96	32644	580.563	12.8723	195.758	271.387	270.635	58.0224	109.438	86.1678	88.3482	293.938	372.415	5420.31	221.102	2114.52	13.3901	30.9723	256.851
Uninfected	41120.8	2583.24	6202.81	11906.1	217.72	28.2427	164.009	104.943	88.3206	25.2249	74.0255	63.3344	167.42	1329.3	2220.98	685.552	173.805	789.915	33.7798	81.4574	274.919
Uninfected	10114.8	4592.77	3765.51	29913.7	948.94	79.4821	1751.07	920.811	321.301	75.9387	165.769	162.031	127.634	634.88	329.765	452.37	427.98	316.397	49.2777	110.851	182.531
Uninfected	10217.6	4723.1	4156.72	33230	373.413	91.5948	1712.07	926.332	355.511	85.3151	177.723	178.026	157.024	836.522	305.123	424.745	418.696	324.254	43.0215	112.339	193.393
Uninfected	20419.6	1226.04	2898.89	6006.07	163.902	23.9891	85.1239	39.4677	50.9989	14.7324	37.5133	21.6437	69.7442	685.84	1013.23	347.585	72.182	323.56	11.3492	32.7627	106.585
Uninfected	4781.52	2253.89	2087.87	18243.1	272.437	50.5639	895.791	520.458	173.833	40.2486	86.7487	94.2276	56.0501	367.13	170.986	245.947	221.723	167.766	23.6654	56.6686	102.138
Uninfected	15338.2	18399.8	7643.47	57302.7	39686.8	4391.54	142.038	232.006	135.815	34.3649	218.708	264.954	12040.5	1381.99	1448.6	2665.48	200.693	7253.03	580.271	5849.12	115.024
Uninfected	15505	8015.86	2325.93	18691.6	535.082	54.148	88.619	63.5894	66.5627	8.46999	78.1513	48.4437	76.6811	795.394	1181.79	2093.54	199.311	2330.95	25.9407	84.3864	183.166
Uninfected	16661.4	4056.3	3400.25	16496	285.652	24.6919	110.915	64.5508	56.3687	12.1187	90.6886	300.892	86.1184	839.392	1330.52	1854.51	360.74	801.101	44.1782	29.6309	108.683
Fig 2b
Group	IgG_HCoV-229E Spike	IgG_HCoV-HKU1 Spike	IgG_HCoV-NL63 Spike	IgG_HCoV-OC43 Spike	IgG_SARS-CoV-1 Spike	IgG_SARS-CoV-2 Spike	IgG_SARS-CoV-2 Nucleocapsid	IgM_HCoV-229E Spike	IgM_HCoV-HKU1 Spike	IgM_HCoV-NL63 Spike	IgM_HCoV-OC43 Spike	IgM_SARS-CoV-1 Spike	IgM_SARS-CoV-2 Spike	IgM_SARS-CoV-2 Nucleocapsid	IgA_HCoV-229E Spike	IgA_HCoV-HKU1 Spike	IgA_HCoV-NL63 Spike	IgA_HCoV-OC43 Spike	IgA_SARS-CoV-1 Spike	IgA_SARS-CoV-2 Spike	IgA_SARS-CoV-2 Nucleocapsid
Infected	208.411	85.9079	91.2852	366.198	14.4642	2.43347	3.9219	1.74178	0.680575	0.117	0.706457	0.460494	0.271156	5.01163	466.695	15.9577	67.8793	132.169	2.45134	7.40342	14.7516
Infected	39.2014	2.10457	8.52052	59.0548	7.33142	0.42988	1.36974	3.35579	0.266825	0.0418184	0.565681	0.517567	0.493565	1.07	5381.52	25.0889	394.226	292.46	5.40662	18.6365	34.3927
Infected	170.811	57.1904	40.317	470.744	22.2893	2.04848	10.9243	0.859972	1.08466	0.045477	1.93493	0.319006	0.62077	27.4465	374.961	52.7503	74.9586	211.379	5.42352	16.4642	95.9296
Infected	1682.81	107.451	135.034	890.879	24.7306	1.98606	4.80223	4.44667	2.02663	0.623963	2.04517	1.85367	4.01625	6.73166	3707.19	81.7195	314.625	1576.37	23.5077	24.9867	14.7361
Infected	142.28	13.7897	10.4734	43.5548	1.35574	0.118365	2.15705	0.535058	0.259086	0.0601125	0.23586	0.222	0.301	2.3468	345.118	68.2328	99.864	88.873	1.75471	3.7033	24.1775
Infected	53.4067	7.85967	10.4816	47.4762	0.57096	0.194893	0.561595	3.0178	1.00419	0.16991	0.788713	0.403079	0.791843	9.23878	1624.94	28.6989	65.2565	153.55	8.13977	14.7818	65.0988
Infected	0.079221	2.19825	0.0635674	2.31444	2.62695	0.108624	0.3072	0.242572	0.635524	0.117	0.17059	0.222	0.126057	3.86227	614.13	24.6083	68.2207	217.987	3.11013	25.0751	19.2707
Infected	546.437	381.133	149.791	785.713	11.3521	1.69216	9.49901	8.20611	2.18995	0.197642	1.06226	0.633307	1.25441	5.73323	673.858	613.853	217.377	844.112	6.78364	14.6216	76.39
Infected	10.9968	23.1396	2.64784	24.3721	0.939208	0.1848	1.15204	0.203395	0.366566	0.117	0.594555	0.051097	0.293262	5.00008	13.3517	86.9052	41.1682	46.3193	1.78888	5.49549	28.5148
Infected	569.125	87.2041	35.9528	850.207	12.8991	1.56061	4.55482	2.18918	0.706696	0.1834	1.51968	0.630175	1.37745	20.7313	220.348	26.4253	7.39275	184.569	1.76298	4.82905	25.131
Infected	54.1375	8.03492	6.75141	56.2964	2.36161	0.205281	1.99512	0.351637	0.121474	0.0159666	0.0787316	0.00622958	0.204929	0.860012	143.281	7.78916	51.2318	22.1334	0.761524	2.17819	5.29449
Infected	288.536	63.8547	27.9799	363.318	11.0573	1.27764	4.95017	0.964485	2.32446	0.541401	1.68788	0.416784	1.7868	5.58753	275.824	17.8577	75.8745	87.2316	9.60524	54.5718	38.2477
Infected	248.761	57.6464	14.8936	76.3236	7.31081	0.760574	1.52707	0.655507	0.296286	0.042602	0.0743167	0.106101	0.42171	1.66107	385.649	56.0123	82.6297	152.198	3.86048	18.413	11.7061
Infected	917.983	159.9	40.3569	179.844	12.3342	1.23651	36.2765	1.17639	0.708086	0.077672	0.708042	0.277016	0.66866	2.09992	733.792	24.0972	110.555	89.6732	2.80744	10.0209	14.3054
Infected	209.007	5.2563	57.1367	249.023	3.31293	0.154282	0.669249	0.723335	1.03169	0.106658	0.523933	0.468009	0.827509	1.48973	568.859	11.1581	58.6217	138.807	3.38014	5.64175	29.229
Infected	341.753	115.276	63.138	367.334	6.34674	0.474114	28.4338	1.99694	1.7077	0.119031	1.53921	0.637904	2.88279	3.9312	521.299	156.838	119.058	806.096	20.0468	4.83461	37.8656
Infected	52.761	0.975	8.54603	124.257	1.05454	0.231687	0.522858	0.289316	0.247	0.0198846	0.268806	0.222	0.157461	3.689	134.889	8.23821	112.039	54.9219	0.212911	1.13422	5.78054
Infected	77.6075	41.2615	20.2314	206.735	13.8052	1.78897	7.11812	1.52636	1.24984	0.20712	0.703408	0.946096	1.67246	7.45737	90.1629	120.07	82.5178	202.333	23.3782	36.337	112.37
Uninfected	150.168	79.1211	40.5286	108.102	14.3929	1.51854	4.79068	0.762818	1.08097	0.160029	1.08402	0.448591	1.646	5.96289	52.0719	29.6153	65.4606	494.875	5.595	8.77472	19.9077
Uninfected	102.727	50.3093	35.4977	364.197	10.1192	2.22594	31.6294	3.13738	1.11071	0.158069	0.727586	0.546843	0.0916755	2.05081	9.12045	20.4738	20.7836	69.2101	4.73041	5.92876	34.9183
Uninfected	41.3574	9.91353	3.09638	51.2121	3.16051	0.1848	0.205011	0.507421	0.169788	0.0877562	0.120132	0.222	0.301	2.95372	44.8604	20.5395	9.67001	55.128	1.19115	3.59354	7.18927
Uninfected	163.813	100.791	45.0515	163.578	12.1148	1.01002	17.9903	1.95761	2.05582	0.171737	0.900215	0.76897	1.4364	5.46965	547.187	1811.18	161.067	195.126	11.8811	29.0424	64.9
Uninfected	151.679	5.82255	12.9393	29.9934	2.15296	0.1848	1.43344	1.07723	0.424639	0.188462	0.603704	0.49139	2.30679	2.49196	1604.83	151.168	106.095	217.093	13.5392	18.5896	45.7196
Uninfected	303.566	159.971	22.5656	1232.98	90.5985	0.650954	2.4993	6.06219	5.18153	0.881562	3.41811	2.66233	5.07893	8.7246	147.741	102.876	31.9687	202.421	10.3215	6.26132	28.3619
Uninfected	97.7893	101.484	40.7905	613.381	9.33572	1.04822	7.48422	1.54419	0.551296	0.0828633	1.44388	0.28938	0.654246	7.4648	198.494	244.564	96.6274	2301.43	38.8072	26.2864	28.2496
Uninfected	70.9253	9.78849	13.2571	304.887	11.5487	0.755364	5.60377	0.250462	0.493446	0.141425	0.199306	0.222	0.255053	0.787428	161.254	382.517	89.9933	340.05	8.03599	32.2706	64.6234
Uninfected	288.321	24.1533	32.426	177.46	4.27595	1.01771	54.4258	2.53892	1.30218	0.192912	1.87193	0.385778	0.973507	3.87457	1580.24	190.715	409.961	1629.72	6.84898	16.7351	15.3922
Uninfected	173.407	124.497	33.3459	482.958	9.39645	0.595109	0.986122	3.74912	2.32154	1.05394	2.57658	2.85846	4.82334	5.07909	1061.87	77.0931	421.853	48.6177	13.9799	27.4304	267.733
Uninfected	17.4032	19.3038	3.27925	84.0063	4.59748	0.0526893	0.601766	1.1987	1.03169	0.379994	1.46065	0.555122	0.661989	3.01881	502.695	163.051	77.6724	1260.78	273.931	22.1072	33.9538
Uninfected	199.392	3.59233	58.7283	62.913	2.26163	0.323609	0.485802	1.13297	0.297618	0.0569096	0.463904	0.431424	0.657484	1.7975	299.177	24.9565	105.098	111.015	8.19061	21.4406	11.4687
Uninfected	345.496	221.875	50.2278	480.925	8.28605	0.910655	20.4348	2.22329	3.04742	0.217432	0.786549	0.573498	1.15752	12.0727	476.076	1840.8	48.8715	67.9369	17.19	16.4065	18.4955
Uninfected	65.8167	8.79876	14.6412	76.2172	4.13822	0.470067	1.22987	1.62182	0.44362	0.151934	0.85228	0.739374	0.827509	2.49014	1057.66	95.3982	721.239	535.063	24.0104	28.1878	36.5884
Uninfected	110.805	39.8209	13.129	119.163	4.64378	0.390398	1.88825	6.99854	0.358666	0.164396	0.616144	0.483344	1.00811	5.39719	225.046	37.4458	40.57	63.2276	1.71075	6.46254	17.9979
Uninfected	137.149	24.516	17.7417	86.7972	3.36149	0.363919	1.99512	0.0399536	0.190899	0.00874625	0.228	0.00622958	0.0488144	3.689	277.221	36.8136	32.4217	51.0573	0.742979	2.20435	9.50024
Fig 2c Nasal lining fluid
	IgG	IgA	IgM
229E	0.196	0.2883	0.4424
HKU1	0.1531	0.1038	0.4697
NL63	0.4938	0.2946	0.5053
OC43	0.368	0.3334	0.4623
SARS-CoV-1	0.4435	0.4068	0.4047
Nucleocapsid	0.4047	0.174	0.07234
Spike	0.4676	0.2757	0.5556
Fig 2c Plasma
	IgG	IgA	IgM
229E	0.1373	0.2579	0.09121
HKU1	-0.304	-0.269	0.2673
NL63	0.498	0.2212	0.1279
OC43	0.1866	0.1038	-0.03145
SARS-CoV-1	-0.003145	0.1027	0.1635
Nucleocapsid	-0.1038	-0.007338	-0.109
Spike	0.05451	-0.03984	0.02306
Fig 2d
Participant	Time to qPCR+	Duration qPCR+
1	5	12.5
2	4	11
3	2.5	14
4	7	12
5	3	15.5
6	2.5	15.5
7	2.5	14
8	3	17.5
9	2	16
10	1.5	15.5
11	2	14
12	4.5	15
13	2	18
14	2	16
15	2.5	12
16	3.5	15
17	3	13
18	3	12

## Sheet: Fig 3
Fig 3a			Fig 3b
Infected	Uninfected		Infected	Uninfected
19.2868	11.3191		147.993	91.2635
7.07805	8.06884		45.5952	34.1143
15.5755	25.6419		78.0431	77.7317
11.3102	50.2531		49.3471	144.014
1.75011	6.8626		52.7248	29.695
8.79373	29.0026		15.6129	171.935
12.1199	25.1876		37.1599	102.056
10.9228	15.8616		63.6465	64.7922
6.50692	29.3154		9.94356	75.1185
9.98254	14.1339		209.434	96.9386
2.62217	17.6849		60.1932	160.763
27.5162			47.796
5.92125			35.0417
4.56483	9.53745		40.0443	58.2598
14.1339	79.1748		90.8837	63.1406
2.46327	10.255		92.1085	37.6349
7.1489	1.51857		37.1599	5.67098
8.94188	9.33994		70.0318	39.7176
Fig 3c
Day		Infected																		Transient																		Abortive
-1	-1	19.2868	7.07805	15.5755	11.3102	1.75011	8.79373	12.1199	10.9228	6.50692	9.98254	2.62217	27.5162	5.92125	4.56483	14.1339	2.46327	7.1489	8.94188	10.255	9.33994	9.53745	1.51857	79.1748																11.3191		8.06884	25.6419		50.2531	6.8626	29.0026	25.1876	15.8616
0	0	22.4829	10.88	14.209	9.58056	2.00411	9.64838	6.77215	12.4505	6.50692	17.8973	5.91773	38.2848	2.86685	4.71924	11.4147	11.0803	6.77215	7.15809	7.97175	16.7846	4.94296	7.7263	113.14																11.1821		7.02601	26.6978		47.6111	9.04246	16.7322	25.969	19.0419
1	1	17.0331	6.41761	8.70457	7.10995	5.63726	11.1271	3.0447	8.10891	4.15564	10.2702	10.8259	16.2421	8.94188	7.78197	26.1401	3.43594	7.1489	4.79523	8.49897	12.6747	16.2327	5.68737	62.3174																11.1821		4.62279	30.2541		54.3132	6.74207	30.9907	20.011	14.6828
2	2	15.1748	7.59988	6.76436	6.41761	5.75662	10.1795	10.4114	12.2489	6.68305	9.98254	13.1917	27.3879	4.05028	5.6583	12.4785	18.1764	16.8965	3.03054	8.81785	10.9492	12.96	13.0763	54.756																14.2888		8.59314	55.8825		27.0129	8.63487	33.3613	22.3678	29.1572
3	3	19.4653	8.59314	6.54963	5.66903	29.264	9.71587	5.2011	8.13385	7.75838	43.739	19.5227	34.3477	5.6583	10.1208	23.0646	20.5461	23.759	4.26282	4.67229	8.36393	15.1403	11.4883	71.5145																11.7224		6.76992	47.6616		32.5932	6.75922	38.1225	14.5719	19.781
4	4	13.7124	7.99201	18.1992	4.73451	11.6071	11.6696	7.1489	25.4871	12.3098	7.1489	7.1489	30.7406	14.1325	6.3876	32.3177	21.1055	7.1489	9.87621	6.46231	12.3562	7.1489	7.1489	26.5367																8.25973		5.05925	52.5537		29.2074	7.3681	45.7683	11.3213	27.8451
5	5	21.2667	17.6253	8.34152	7.1489	11.084	12.2611	7.1489	13.8354	15.0777	7.1489	7.1489	44.1748	6.81126	12.4984	26.3277	20.5461	7.1489	12.2847	4.17736	14.1325	7.1489	7.1489	7.1489																7.90411		12.3784	35.2109		71.735	6.33341	47.7458	30.1465	24.7384
6	6	20.1665	12.6105	6.21821	7.18118	9.48616	25.3523	7.1489	15.0325	9.26477	7.1489	7.1489	48.7017	10.7167	9.91724	6.26335	7.1489	7.1489	10.7167	7.69942	9.24725	7.1489	7.1489	17.6058																8.93708		7.1489	34.3106		76.5917	6.75922	20.0796	5.16863	3.64712
7	7	18.1875	18.4131	10.9315	29.8294	5.63726	23.482	7.1489	16.123	12.1429	7.1489	7.1489	32.0268	7.1489	5.81028	12.9608	7.1489	7.1489	7.1489	8.43426	9.96658	7.1489	7.1489	61.4998																10.1832		8.96885	32.3921		91.5096	9.05332	2.97504	1.72379	3.22804
8	8	23.1883	12.8394	10.9315	5.62668	1.14274	14.4656	7.1489	22.4981	10.5156	7.1489	7.1489	25.3036	7.22612	12.6732	4.5209	8.04374	7.1489	6.85294	5.48633	7.22612	7.1489	7.1489	14.094																4.79523		10.2479	63.2775		115.264	8.34186	8.15724	8.78524	3.93123
9	9	11.5752	19.3422	8.43327	10.5156	8.97023	28.1917	7.1489	12.6732	7.1489	7.1489	7.1489	25.6472	5.37415	3.6583	5.26439	4.3115	7.1489	7.1489	7.69942	16.6286	7.1489	7.1489	134.576																7.72662		6.4402	46.0259		124.495	3.88604	4.5209	8.78524	9.00118
10	10	10.4735	11.5505	9.31635	6.46041	7.5809	18.0159	7.1489	3.42052	7.1489	7.1489	7.1489	39.34	7.1489	7.1489	2.57207	8.38793	7.1489	8.47421	8.81785	15.823	7.1489	7.1489	108.437																4.32663		7.98508	9.53488		97.6988	11.3206	28.7185	30.3743	9.69696
11	11	5.44729	13.2584	7.1489	12.68	10.4649	20.371	7.1489	20.9317	7.1489	16.435	7.1489	23.8247	1.57474	7.1489	11.0908	10.3445	7.1489	7.1489	9.37362	15.172	5.35618	7.1489	75.0754																4.79523		5.27659	25.6228		111.425	9.36442	10.8455	17.0657	8.09661
12	12	8.63565	18.7199	13.4248	14.2864	3.3958	24.5671	7.1489	8.3377	10.7186	7.1489	7.1489	11.5866	4.70133	10.9457	6.10337	5.6572	7.1489	8.74851	4.76717	9.91105	7.1489	7.1489	25.2801																4.32663		8.55992	23.3642		80.8582	9.81771	13.6048	18.2629	11.6312
13	13	8.84057	12.9302	13.1564	7.1489	5.75662	21.4189	17.5315	8.2854	11.9941	7.1489	7.1489	21.0673	7.35968	1.03743	6.61418	7.10227	7.1489	9.09773	7.06216	12.6848	7.1489	7.88418	29.4103																4.40696		8.89156	33.2934		117.52	7.1489	15.3689	16.877	6.69701
14	14	7.72662	14.3632	8.61478	18.2099	7.87198	17.022	16.1836	25.8467	5.58969	2.23284	21.3482	16.4348	9.24469	7.1489	8.60249	7.94857	20.5335	7.1489		8.4933	12.5795	11.0803	44.4988																8.68717		14.2092	53.0792		94.4897	7.1489	29.5076	20.4846	12.26
Fig 3d
Day		Infected																		Transient																		Abortive
-1	-1	147.993	45.5952	78.0431	49.3471	52.7248	15.6129	37.1599	63.6465	9.94356	209.434	60.1932	47.796	35.0417	40.0443	90.8837	92.1085	37.1599	70.0318	39.7176	5.67098	37.6349	63.1406	58.2598															91.2635		34.1143	77.7317		144.014	29.695	171.935	102.056	64.7922	75.1185
0	0	157.532	64.5146	40.4607	58.0045	87.2158	21.1099	69.039	42.227	12.9841	309.038	83.0752	75.898	12.9565	68.4715	66.9121	133.878	107.811	44.2935	128.572	76.597	31.5259	202.63	63.556															71.4433		34.5547	93.3067		218.686	44.6086	121.157	202.148	79.5116	53.4318
1	1	135.064	44.0554	55.2687	32.5581	52.8571	18.4878	48.7664	42.5471	19.6814	186.246	117.781	53.0057	31.8344	76.161	74.6731	85.4906	58.9078	37.7376	43.5631	56.0734	18.1111	179.885	97.1898															77.0842		59.491	103.154		286.902	36.9023	162.515	195.596	77.3286	54.4594
2	2	134.831	40.7592	36.952	38.3372	32.2298	41.2797	39.8233	36.0143	21.3023	144.659	60.6186	31.2614	5.55094	34.8937	48.6166	119.567	90.705	19.9674	34.3535	52.9388	23.232	190.707	90.705															87.9971		46.026	227.768		300.191	22.8215	128.058	211.884	81.5765	46.8543
3	3	146.441	42.2113	48.2693	24.3723	38.9051	23.5703	45.394	43.1744	18.8883	415.486	125.728	30.2952	16.0553	37.7054	120.377	171.494	131.419	23.5004	31.2614	45.8833	17.1034	173.66	105.891															88.297		46.1264	127.719		307.73	17.4452	135.754	140.014	97.3516	23.4049
4	4	82.4912	42.2629	50.3749	36.7852	105.829	23.3218	6.158	56.2763	29.3719	26.1841	6.158	29.8331	53.1318	43.9081	94.9232	131.422	6.158	30.0181	37.794	6.158	11.4594	23.198	6.158															68.3483		24.8007	185.482		151.267	32.5411	196.222	94.3109	109.896	69.1329
5	5	105.057	92.9799	38.7156	172.896	59.9348	53.8148	15.8516	45.7538	7.49968	21.1986	9.5354	36.193	16.366	52.7988	76.8656	132.448	3.88572	44.2525	42.0914	1.34946	8.39132	12.1642	6.158															53.0126		70.5703	106.672		366.459	29.1375	128.318	79.2397	106.762	112.704
6	6	71.1033	61.537	43.2077	73.8766	52.6366	103.051	6.158	69.9411	37.0765	40.684	10.045	29.184	21.354	37.9269	48.739	51.2374	5.73837	28.0648	21.4033	6.158	21.5918	35.6432	6.158															98.4437		47.703	44.5041		443.877	13.9537	62.8539	47.4099	26.8455	28.8704
7	7	71.7823	68.4969	28.9736	247.459	57.4832	62.4629	9.13678	58.7693	34.5514	41.6828	4.88457	29.4344	7.87601	21.4542	77.3254	40.8419	15.048	35.5091	35.405	1.56351	20.6946	42.347	5.91925															61.8939		36.6585	53.8187		393.176	16.8975	18.6852	32.9041	19.9531	15.0406
8	8	120.114	100.659	33.216	166.229	33.2652	25.6729	1.34946	79.8632	15.0952	31.7443	27.0867	27.0559	11.4346	37.1161	25.944	122.546	15.3701	25.7988	28.3574	4.94612	17.1901	18.7057	15.048															29.3334		48.0963	237.578		420.722	31.1974	41.795	54.4	25.1987	18.3528
9	9	62.6668	123.574	33.1177	157.566	68.6102	110.071	7.16724	61.3908	24.6449	44.7404	33.354	32.099	17.0152	34.8838	35.2672	55.8036	19.8323	39.9902	49.2584	6.66584	14.7957	114.681	10.2381															32.1863		42.3156	63.786		2041.02	43.4347	48.3457	51.3351	47.2619	14.0127
10	10	47.1798	124.708	43.4847	97.2154	31.3361	83.2112	34.9702	48.5679	28.64	104.376	30.3001	48.1725	24.476	26.4559	13.8405	132.538	60.0245	63.2856	60.2492	6.158	18.3116	102.245	28.6367															34.7854		35.8368	24.771		303.126	34.675	90.0974	112.686	37.7353	12.8595
11	11	37.1536	89.1703	6.158	67.7266	70.3881	70.9936	6.158	83.3957	30.4624	132.524	42.5693	25.0176	17.7572	20.0313	41.3744	77.7486	32.2433	38.5834	37.6868	28.8647	29.3721	127.2	18.6823															7.94582		48.6845	22.4318		420.223	26.5106	80.8298	297.209	35.9687	23.0923
12	12	30.0551	93.3535	42.5596	64.5012	33.5596	82.8507	79.7165	27.2303	23.7468	54.4436	59.9587	13.4174	9.64366	35.539	37.9107	58.5431	19.1768	42.3503	35.7115	13.1364	12.9475	79.9033	36.4269															34.9564		35.1049	20.6222		238.279	27.0956	80.3304	65.1387	39.7395	26.6336
13	13	38.4841	65.0918	53.6492	141.326	35.1199	52.6601	44.7404	49.8651	35.2272	97.7754	99.9851	16.8935	22.7755	33.0232	54.1377	55.9585	41.7231	42.3923	49.3313	12.9592	17.9676	40.9445	14.8844															12.3555		82.9409	65.245		238.403	35.3664	56.588	58.3873	22.5891	21.981
14	14	44.0568	52.1293	35.2169	111.346	28.5671	69.655	42.2171	61.8521	31.6137	83.128	255.197	22.4988	33.633	33.459	36.7665	50.2824	84.4366	33.4154	40.0286	29.0937		116.236	44.0424															34.5285		36.0795	49.401		224.256	25.8789	62.6907	65.1387	40.1309	34.3582
Fig 3h CD1c- DCs			CD1c+ DCs			pDCs			Fig 3i			Fig 3j
Infected	Uninfected		Infected	Uninfected		Infected	Uninfected		CCL13	cDC		DC total	Peak nasal qPCR	log10 qPCR AUC
									19.2868			0.58	8.37	8.65
0.12			0.064			0.13			7.07805	0.19		1.63	8.29	8.39
0.87	1.56		0.13	0.23		0.45	0.21		15.5755	1.01		0.78	8.66	8.72
0.33	0.53		0.12	0.083		0.14	0.12		11.3102	0.46		0.86	9.07	9.17
0.78			0.021			0.5			1.75012	0.82		0.6	10.2	9.92
1.46			0.3			0.18			8.79373	1.77		0.74	8.51	8.61
0.19	0.38		0.037	0.23		0.045	0.095		12.1199	0.24		0.25	9.53	9.42
0.14			0.12			0.069			10.9228	0.27		0.13	8.66	8.89
0.38			0.087			0.083			6.50692	0.47		0.46	9.23	9.22
0.55			0.24			0.24			9.98254	0.8		0.57	9.12	9.21
0.38			0.13			0.096			2.62216	0.52		0.83	8.5	8.24
0.63			0.37			0.25			27.5162	1.02		0.24	9.35	9.18
0.13	0.92		0.044	0.37		0.089	0.2		5.92125	0.18		0.2	9.86	9.77
0.33			0.17			0.092			4.56483	0.51		1.04	8.4	8.7
0.23	0.54		0.34	0.35		0.35	0.28		14.1339	0.59		0.1	9.84	9.64
	1.41			0.2			0.24		2.46327			0.23	9.54	9.45
0.33			0.19			0.074			7.1489	0.53
0.12			0.068			0.07			8.94188	0.2
									9.33994	0.88
									11.3191
	0.63			0.24			0.18		1.51857	0.57
	0.42			0.14			0.14		8.06883
	0.36			0.071			0.11		25.6419	0.44
	1.56			0.37			0.2		10.255	0.62
	0.4			0.18			0.21		50.2531	0.63
									6.8626
									29.0026
									25.1876	1.35
									15.8616
									29.3154	1.8
									14.1339	0.89
									17.6849	1.63
									79.1748	1.94
									9.53745	0.6
[truncated: 3 more columns]

## Sheet: Ext Data Fig 1
Ext. Data Fig 1b
Day	Infected																		Transient																		Abortive
-1	0	0	0	0	0	0	0	0	0	0	0	0	2	0	0	0	0	0	0	0	0	0	0														0	0	0	0	0	0	0	0	0	0	0
0	0	1	1	0	1	0	0	0	0	0	0	0	0	0	0	1	0	0	0	0	0	0	0														0	0	1	0	1	0	0	0	3	0	0
1	0	1	1	0	0	1	0	0	0	0	0	1	1	0	0	2	0	0	0	0	0	0	0														0	0	0	0	1	0	1	0	0	0	0
2	0	0	1	0	0	4	0	0	3	0	0	1	0	0	0	1	0	0	0	0	0	1	0														0	0	0	0	0	0	0	0	0	1	0
3	0	1	1	0	0	1	1	5	11	2	0	0	2	2	0	2	5	0	0	0	0	0	0														0	0	0	0	1	0	0	0	1	0	0
4	0	3	3	0	4	2	1	2	7	0	2	0	6	1	1	2	3	0	0	1	0	0	0														0	0	0	1	0	0	0	0	0	0	0
5	0	3	0	0	1	3	1	1	9	0	3	2	9	1	0	1	4	0	0	0	0	4	1														0	0	0	1	0	0	0	0	0	0	0
6	0	2	0	0	0	2	2	1	6	0	3	1	5	0	0	1	4	0	0	0	0	1	0														0	0	0	0	0	0	0	0	0	0	0
7	0	2	1	0	0	1	1	3	5	0	6	1	2	0	0	3	6	0	0	0	0	0	0														0	0	0	0	1	0	0	0	0	0	0
8	0	4	0	0	0	1	0	1	4	0	10	3	4	0	0	3	4	0	1	0	0	0	0														0	0	0	0	1	0	0	0	0	0	0
9	1	2	0	4	0	0	1	1	4	0	8	0	3	0	0	3	3	0	0	0	0	0	0														0	0	1	0	1	0	0	0	0	0	0
10	1	2	1	3	0	0	3	0	4	3	7	0	3	0	0	1	3	0	0	0	0	0	0														0	0	0	0	0	0	0	0	0	0	0
11	1	3	2	2	0	0	0	0	3	0	3	0	0	0	0	0	1	0	0	0	0	0	0														0	0	0	0	0	0	0	0	0	0	0
12	0	0	1	1	0	0	0	0	4	0	3	0	1	0	0	0	1	0	0	0	0	1	0														0	0	0	0	1	0	1	0	0	0	0
13	0	1	1	0	0	0	0	0	3	1	2	0	2	0	0	0	1	0	0	0		0	0														0	0	0	0	1	0	0	0	0	0	0
14	0	0	1	0	0	0	0	0	3	0	1	0	0	0	0	0	2	0																			0
15	0		1	0	0	0	0	0	3	0	0	0	0	0		0	1
16				0		0		0	3	0		0	0	0		0
17				0		0		0	1			0	0
18				0				0				0
19								0
20								0
Ext. Data Fig 1c
Day	Infected																		Transient																		Abortive
-1	58	58	58	58	58	58	58	58	58	58	58	58	58	58	58	58	58	58	58	58	58	58	58														58	58	58	58	58	58	58	58	58	58	58
14	609	390	145	321	284	217	540	1417	448	261	506	185	271	482	402	1143	1773	492	58	58		58	58														58	58	58	58	58	58	58	58	58	58	58
28	690	444	147	898	600	619	936	2151	1181	471	862	865	236	932	1003	825	1771	1973	58	58	58	472*	58														58	58	58	58	58	58	58	58	58	58	58
																						* excluded due to commuity SARS-CoV-2 infection before day 28
Ext. Data Fig 1d CD4
Day	Infected																		Transient																		Abortive
-1	0.9	0.84	0.23	0.39	0.18	0.29	0.38	0.14	0.05	0.1	0.086	0.096	1.13	0.77	1.71	0.77	0.2	0.19	0.99	0.21	0.96	0.41	0.91														0.23	0.24	0.26	0.22	0.25	0.52	0.42	0.25	0.38
3	0.79	0.24	0.37	0.46	0.23	0.77	0.64	0.35	0.12	0.37	1.08	0.19	0.24	0.94	0.88	1.89	0.36	0.3	0.36	0.29	0.77	0.081	0.82														0.28	0.29	0.34	0.2	0.35	0.51	0.54	0.38	0.5
7	0.33	0.35	0.73	0.67	0.47	1.03	0.3	1.06	0.22	1.09	1.43	0.7					0.31	0.39	0.28	1.2																	1.05	0.63	0.055	0.29	0.56	0.48	0.66	0.32	0.26
10			3.14	2.26	2.16	3.4	1.09	4.59	1.23	4.51	8.04	4.52	2.57	2.06	5.91	3.24	0.32	0.24		1.06	0.63	0.23	0.59														0.91	0.52	0.13	0.00306	0.08	0.07	0.033	0.054	0.004
14	0.23	0.21	0.86	0.73	0.44	0.67	1.39	1.13	0.33	1.51	3.32	0.64	0.89	0.43	1.36	1	0.14	0.3	0.12	1.42	0.63	0.54	0.63														0.69	0.48	0.22	0.19	0.19	0.35	0.26	0.21	0.12
28	0.32	0.49	0.42	0.28	0.34	0.32	0.075	1.79	0.15	0.94	1.63	0.68	0.42	0.22	0.52	0.41	0.12	0.18	0.36	2.32	0.22	0.02	0.27														0.12	0.29	0	0.22	0.26	0.29	0.24	0.18
CD8
Day	Infected																		Transient																		Abortive
-1	1.44	0.97	0.68	0.72	0.21	0.61	1.4	0.3	0.07	0.11	0.12	3.77	0.92	0.35	1.2	0.96	0.5	0.37	0.71	0.57	0.77	0.28	0.6														0.24	0.67	0.4	0.2	0.73	0.79	0.42	0.42	0.5
3	1.69	0.61	0.65	1.03	0.23	1.68	1.36	0.59	0.2	0.41	1.48	0.73	0.3	0.5	0.86	3.1	0.45	0.43	0.59	0.61	0.58	0.097	0.76														0.25	0.65	0.32	0.098	0.56	0.95	0.45	0.63	0.31
7	2.64	1.14	1.53	1.28	1.1	2.78	1.53	1.19	0.13	1.17	1.94	1.39					0.51	0.62	0.4	0.82																	0.53	0.95	0.027	0.13	0.5	0.31	0.27	0.37	0.14
10			3.22	3.04	3.44	6.81	3.04	2.82	0.81	2.23	4.31	4.06	1.83	2.59	3.54	5.11	5.77	1.13		0.79	0.73	0.21	0.37														0.75	0.55	0.62	0.00403	0.1	0.1	0.019	0.053	0.021
14	1.55	4.13	6.75	7.3	6.32	2.57	15	4	1.03	2.29	3.9	5.13	11.1	1.06	8.49	3.92	3.68	1.76	0.18	2.27	0.73	0.58	0.57														0.84	0.91	0.96	0.086	0.23	0.48	0.13	0.35	0.17
28	1.09	0.74	0.83	0.48	0.45	0.41	5.2	1.46	0.21	0.71	1.04	0.65	2.05	0.24	1.23	2.37	0.94	0.79	0.26	1.72	0.41	0.11	0.45														0.1	0.61	1.88	0.42	1.05	0.36	0.46	0.59

## Sheet: Ext. Data Fig 2
Fig 2a
Infected	Transient	Abortive
19.19	45.3892
111.134
179.398		935.904
272.835	163.92
178.277		2525.93
103.581		87.3471
21.2081	27.1009
142.379		802.647
488.358		122.349
36.7696		102.506
155.199		1094.42
39.7271		1070.05
35.8791		53.2024
677.905
20.1777		559.87
74.8543		88.7735
155.199	55.3869
84.7387	69.322
Fig 2b
229E				HKU1				NL63				OC43								SARS-CoV-2 Spike				SARS-CoV-2 N
Infected	Abortive	Transent		Infected	Abortive	Transent		Infected	Abortive	Transent		Infected	Abortive	Transent		Infected	Abortive	Transent		Infected	Abortive	Transent		Infected	Abortive	Transent
466.695		52.0719		15.9577		29.6153		67.8793		65.4606		132.169		494.875		2.45134		5.595		7.40342		8.77472		14.7516		19.9077
5381.52	9.12045			25.0889	20.4738			394.226	20.7836			292.46	69.2101			5.40662	4.73041			18.6365	5.92876			34.3927	34.9183
374.961		44.8604		52.7503		20.5395		74.9586		9.67001		211.379		55.128		5.42352		1.19115		16.4642		3.59354		95.9296		7.18927
3707.19	547.187			81.7195	1811.18			314.625	161.067			1576.37	195.126			23.5077	11.8811			24.9867	29.0424			14.7361	64.9
345.118	1604.83			68.2328	151.168			99.864	106.095			88.873	217.093			1.75471	13.5392			3.7033	18.5896			24.1775	45.7196
1624.94		147.741		28.6989		102.876		65.2565		31.9687		153.55		202.421		8.13977		10.3215		14.7818		6.26132		65.0988		28.3619
614.13	198.494			24.6083	244.564			68.2207	96.6274			217.987	2301.43			3.11013	38.8072			25.0751	26.2864			19.2707	28.2496
673.858	161.254			613.853	382.517			217.377	89.9933			844.112	340.05			6.78364	8.03599			14.6216	32.2706			76.39	64.6234
13.3517	1580.24			86.9052	190.715			41.1682	409.961			46.3193	1629.72			1.78888	6.84898			5.49549	16.7351			28.5148	15.3922
220.348	1061.87			26.4253	77.0931			7.39275	421.853			184.569	48.6177			1.76298	13.9799			4.82905	27.4304			25.131	267.733
143.281	502.695			7.78916	163.051			51.2318	77.6724			22.1334	1260.78			0.761524	273.931			2.17819	22.1072			5.29449	33.9538
275.824	299.177			17.8577	24.9565			75.8745	105.098			87.2316	111.015			9.60524	8.19061			54.5718	21.4406			38.2477	11.4687
385.649	476.076			56.0123	1840.8			82.6297	48.8715			152.198	67.9369			3.86048	17.19			18.413	16.4065			11.7061	18.4955
733.792	1057.66			24.0972	95.3982			110.555	721.239			89.6732	535.063			2.80744	24.0104			10.0209	28.1878			14.3054	36.5884
568.859		225.046		11.1581		37.4458		58.6217		40.57		138.807		63.2276		3.38014		1.71075		5.64175		6.46254		29.229		17.9979
521.299		277.221		156.838		36.8136		119.058		32.4217		806.096		51.0573		20.0468		0.742979		4.83461		2.20435		37.8656		9.50024
134.889				8.23821				112.039				54.9219				0.212911				1.13422				5.78054
90.1629				120.07				82.5178				202.333				23.3782				36.337				112.37

## Sheet: Ext. Data Fig 3
Ext. Data Fig 3e CD1c-
Day		Infected																		Uninfected
-1	-1		0.12	0.87	0.33	0.78	1.46	0.19	0.14	0.38	0.55	0.38	0.63	0.13	0.33	0.23		0.33	0.12			1.56	0.53	0.36	0.63	0.38	0.42	1.56	0.4			0.92		0.54	1.41
3	3	0.23	0.15	1.36	0.24	0.22	0.41	0.41	0.14	0.095	0.29	0.39	0.57	0.1	0.12	0.19	0.13	0.07	0.11	0.62	0.7	0.2	0.61	0.4	0.54	0.2	0.35	0.83	0.66	0.21	0.53	0.75	0.35	0.44	0.73
7	7	0.18	0.19	0.39	0.48	0.54	0.56	0.4	0.081	0.35		0.44	0.45	0.21	0.32	0.38	0.35	0.33	0.076	0.8	0.48	0.21	0.45	0.31	0.61	0.5	0.68	1.16	0.4	0.5	0.85	0.92	0.32	0.48	0.89
10	10	0.35	0.41		0.32		0.56	0.47	0.13	0.34	0.95	0.51	0.75	0.022	0.36	0.14	0.25	0.89	0.14	0.29		0.28	0.48	0.44	0.77	0.2	1.48	0.45	0.52	0.31	0.54	0.4	0.35	0.31	0.49
14	14	0.27	0.46	0.074	0.19	0.67	0.41	0.14	0.19	0.16	0.47	0.11	0.26	0.074	0.24	0.17	0.3	0.45	0.087	0.95	0.2	0.32	0.46	0.38	0.49	0.21	0.35	0.25	0.35	0.3	0.45	0.56	0.38	0.37	0.73
28	28	0.12	0.15	0.24	0.23	0.7	0.29	1.12	0.36	0.18	0.74	1.08	0.42	0.66	1.66	0.17	0.23	0.6	0.29	0.75	0.48	0.56	2.21	1.78	0.52	1.28	0.46	1	0.56	0.16	0.63	0.53	0.37	0.55	0.71
CD1c+
Day		Infected																		Uninfected
-1	-1		0.064	0.13	0.12	0.021	0.3	0.037	0.12	0.087	0.24	0.13	0.37	0.044	0.17	0.34		0.19	0.068			0.23	0.083	0.071	0.24	0.23	0.14	0.37	0.18			0.37		0.35	0.2
3	3	0.08	0.15	0.1	0.21	0.17	0.097	0.16	0.059	0.00594	0.11	0.069	0.15	0.051	0.016	0.17	0.036	0.00821	0.057	0.13	0.35	0.02	0.25	0.085	0.19	0.11	0.077	0.13	0.19	0.058	0.32	0.33	0.17	0.17	0.18
7	7	0.075	0.11	0.28	0.24	0.37	0.16	0.11	0.03	0.14		0.06	0.08	0.041	0.051	0.12	0.16	0.11	0.019	0.13	0.39	0.024	0.13	0.28	0.19	0.15	0.15	0.21	0.11	0.16	0.25	0.26	0.054	0.2	0.13
10	10	0.073	0.18		0.15		0.29	0.12	0.033	0.21	0.24	0.1	0.18	0.012	0.034	0.11	0.1	0.12	0.053	0.18		0.025	0.18	0.16	0.18	0.065	0.19	0.085	0.13	0.18	0.26	0.16	0.042	0.12	0.13
14	14	0.086	0.22	0.019	0.091	0.065	0.23	0.074	0.041	0.082	0.095	0.049	0.18	0.049	0.039	0.11	0.063	0.12	0.063	0.26	0.14	0.038	0.17	0.14	0.21	0.17	0.21	0.12	0.073	0.14	0.26	0.26	0.16	0.2	0.21
28	28	0.012	0.19	0.11	0.24	0.4	0.11	0.34	0.1	0.064	0.3	0.21	0.31	0.18	0.72	0.1	0.092	0.49	0.15	0.21	0.19	0.066	0.37	0.48	0.22	0.33	0.13	0.18	0.12	0.11	0.2	0.17	0.16	0.18	0.093
Ext. Data Fig 3f - see Fig 3 c, d
Ext. Data Fig 3g CCL13				CCL22
Infected	Transient	Abortive		Infected	Transient	Abortive
19.2868	10.255			147.993	39.7176
7.07805	9.33994			45.5952	5.67098	91.2635
15.5755	9.53745	11.3191		78.0431	37.6349
11.3102	1.51857			49.3471	63.1406	34.1143
1.75011	79.1748	8.06884		52.7248	58.2598	77.7317
8.79373		25.6419		15.6129
12.1199				37.1599		144.014
10.9228		50.2531		63.6465		29.695
6.50692		6.8626		9.94356		171.935
9.98254		29.0026		209.434		102.056
2.62217		25.1876		60.1932		64.7922
27.5162		15.8616		47.796		75.1185
5.92125		29.3154		35.0417		96.9386
4.56483				40.0443		160.763
14.1339		14.1339		90.8837
2.46327		17.6849		92.1085
7.1489				37.1599
8.94188				70.0318
Ext. Data Fig 3h
Infected	Transient	Abortive
0.12
0.87		0.53
0.33	0.53
0.78		0.92
1.46
0.19	0.38	1.56
0.14	0.42	0.54
0.38	1.56	1.41
0.55	0.4
0.38
0.63
0.13
0.33
0.23
0.33
0.12
Ext. Data Fig 3i
Group	-1	0	1	2	3	4	5	6	7	8	9	10	11	12	13	14
Infected	406.933	360.314	188.335	197.048	658.261	272.13	229.425	228.357	593.79	587.477	616.075	717.678	420.642	968.827	380.182	319.883
Infected	180.829	352.032	411.388	225.504	352.942	184.189	180.917	141.519	176.549	298.071	235.056	467.727	748.632	759.016	473.295	531.255
Infected	223.281	280.509	183.706	238.741	235.722	123.189	1016.83	473.136	115.842	212.495	325.142	305.911	438.937	230.971	300.991	161.823
Infected	304.641	402.029	203.614	156.085	336.485	71.7101	241	164.083	343.183	306.182	129.972	348.899	480.027	230.677	742.378	611.396
Infected	351.42	228.987	226.976	153.504	207.328	244.46	977.012	148.608	168.731	283.475	396.783	453.772	218.048	247.92	253.211	194.57
Infected	399.997	586.237	248.975	486.745	226.547	185.626	198.406	355.754	182.152	112.1	192.629	406.478	831.25	475.665	353.523	245.42
Infected	231.262	284.455	531.397	149.229	181.967	218.019	410.129	376.359	895.717	1977.79	450.621	567.436	1904.53	941.918	965.501	595.105
Infected	1166.83	457.85	741.242	1138.82	221.277	559.513	415.241	1937.56	512.604	1074.93	1069.38	4318.46	1721.63	487.832	2106.42	503.634
Infected	133.344	225.015	160.565	114.014	89.4343	180.368	162.158	103.265	244.279	164.667	148.121	134.756	352.841	171.157	206.727	304.281
Infected	147.874	86.9222	372.263	145.162	172.731	101.223	202.835	767.421	421.57	918.632	170.571	423.021	1083.33	99.8875	288.144	98.5448
Infected	526.43	413.765	256.99	156.766	555.345	613.832	681.168	1371.32	2215.93	2780.97	823.834	1807.47	3659.92	1245.76	858.115	508.297
Infected	213.39	240.945	377.985	320.219	74.0923	135.82	84.5655	178.182	106.344	139.542	437.941	957.911	423.615	431.608	84.4269	167.324
Infected	310.94	507.963	515.349	183.95	66.5293	558.456	646.964	1028.13	406.956	705.239	1021.29	3787.85	529.031	436.072	249.619	684.832
Infected	695.341	512.806	476.598	271.103	252.581	654.122	757.756	3605.22	372.975	1216.49	2662.86	4186.21	2271.7	1141.62	479.216	686.065
Infected	1165.33	296.663	589.779	361.719	463.786	224.252	218.602	511.359	796.85	2424.75	392.104	393.434	530.236	875.361	1110.51	313.244
Infected	2676.92	84.3348	86.984	268.22	142.952	116.953	59.0766	545.794	191.46	1116.55	326.034	1603.63	814.538	763.588	458.544	637.742
Infected	1558.13	946.279	319.388	367.268	357.115	1053.39	982.667	2028.12	2916.69	3228.92	1232.51	1815.57	4530.81	1025.97	1384.27	780.837
Infected	221.59	281.644	241.334	71.829	104.402	193.252	234.378	1091.85	124.922	343.696	514.69	3633.78	104.46	820.603	274.797	416.027
Uninfected	523.267	467.547	266.827	180.207	211.838	320.449	565.412	1124.86	146.969	619.025	1447.56	1911.72	241.095	403.984	289.031	509.561
Uninfected	297.577	217.639	174.366	167.297	353.454	157.496	135.982	186.463	133.698	193.762	277.374	235.742	174.482	353.665	103.015	187.975
Uninfected	211.697	130.808	118.938	119.105	66.8984	251.451	212.628	161.476	350.998	428.94	303.972	155.688	844.502	164.752	665.382	62.9813
Uninfected	1499.59	3863.25	253.244	474.828	443.584	289.267	276.779	198.644	164.414	241.848	166.024	311.431	564.093	175.29	333.045	266.097
Uninfected	305.279	148.115	272.346	217.408	646.468	196.555	378.198	124.243	191.323	414.09	319.523	417.31	162.683	709.696	513.245	200.581
Uninfected	376.46	148.23	217.563	155.07	288.578	313.557	211.801	151.507	202.049	165.813	290.103	133.49	296.082	151.465	249.131
Uninfected	756.244	1184.16	231.699	153.24	254.417	158.995	146.706	149.254	173.987	76.4907	118.049	297.013	243.698	176.333	256.28	233.743
Uninfected	382.801	250.353	268.733	203.683	173.791	150.831	214.865	549.779	42.5541	176.871	275.75	959.679	581.886	451.053	199.512	178.263
Uninfected	197.804	285.176	316.789	237.508	365.173	151.985	826.797	459.288	158.907	1285.04	380.537	676.34	412.324	1383.44	584.817	587.268
Uninfected	684.09	129.803	513.009	180.178	203.287	308.843	603.193	347.475	280.092	926.251	156.516	1272.35	315.384	1127.19	1554.85	315.809
Uninfected	82.1104	54.8834	298.081	69.0366	231.198	53.3834	142.727	138.788	56.2483	554.462	167.362	490.818	160.061	200.917	1593.26	263.537
Uninfected	266.731	100.783	302.677	165.703	188.13	380.105	334.347	481.775	368.978	962.9	286.446	500.291	378.284	628.486	998.618	630.727
Uninfected	768.581	96.6242	659.005	171.431	266.287	190.241	582.546	405.474	162.378	1039.92	139.207	1073.79	200.933	1170.83	747.644	407.445
Uninfected	4672.55	235.725	558.856	113.001	251.54	151.732	263.512	365.149	155.945	254.63	202.322	624.789	298.573	449.648	405.301	124.267
Uninfected	279.568	217.982	219.215	338.53	250.635	743.968	906.248	702.845	365.772	1003.36	477.221	486.957	662.576	559.8	201.411	257.543
Uninfected	946.378	170.784	423.468	343.425	496.252	343.924	300.601	1087.58	1660.95	1703.37	137.288	586.364	633.357	354.787	329.66	905.123

## Sheet: Fig 4
Fig 4b Cluster 1			Cluster 5
Infected	Uninfected		Infected	Uninfected
129	4		9	1
422	30		25	1
83	34		8	3
8	72		1	3
31	77		3	1
94	34		9	4
44	5		1	2
72	1		2	3
1120	2		122	2
74	15		6	0
10	92		3	0
72	48		3	0
0	0		0	0
	0			0
Fig 4c
	Uninfected												Infected
FCεR1γ	6588	4343	4986	3339	6146	3107	6080	3816	1870	1535	2629	1053	1902	2992	4924	4811	3279	5592	5416	1186	1928	5737	2185	1735
CD25	-41.1	-102	66.8	205	-114	-68.1	287	170	-35.9	229	221	224	44.9	-168	74.5	169	3.85	117	18	282	117	71.9	221	196
NKG2A	1038	64.2	-3.85	7.7	37.2	20.5	6.42	46.2	-43.6	-7.7	222	-1.28	-1.28	51.4	60.4	153	30.8	200	350	-6.42	-19.3	11.6	46.2	11.6
HLA-DR	293	51.4	33.4	75.8	91.2	51.4	43.6	15.4	114	105	104	116	60.4	55.2	64.2	133	112	70.6	65.5	69.4	77.1	74.5	131	39.8
CD57	42239	4903	21820	9470	11070	17085	29027	5439	5462	19438	19165	4150	32643	9470	18286	19392	12964	9095	20715	15384	28751	13924	18589	12582
CD16	33840	27085	31716	17737	45750	45529	31869	6054	2691	16458	15563	27085	19807	33196	22079	28546	33678	27673	37258	37079	15384	32409	5964	23650
CD69	544	383	362	275	457	328	423	348	314	131	354	363	279	299	359	111	430	365	426	262	252	576	133	282
Ki67	-129	309	160	-19.3	363	126	-44.9	-286	69.4	161	129	143	108	146	198	125	161	19.3	71.9	209	99	11.6	34.7	121
NKG2C	3518	2549	2660	2821	3483	3619	3469	4821	2136	3800	4380	3518	7111	3823	3504	2332	2744	4228	3448	4528	24392	5451	3010	6866
CD56	3816	3113	3723	4008	4398	4389	2877	1327	1394	3754	3077	2428	3319	3575	4202	6146	3739	4057	4537	2539	4099	2471	1741	3847
Fig 4e Bright
Day		Infected															Uninfected
-1	-1	14.3	4.35		12.5	9.24	2.59	6.29	12.3	3.66	6.68	8.32	7.15	1	7.98		9.33	5.45		5.22	11	4.61	6.57	8.83	8.21	8.83	4.44	1.93	8.67	2.67	2.68
3	3	11.9	3.67	1.37	12.8	7.97	4.81		11.7			4.92			3.35		4.91		2.61		7.66	8.51	4.38	18.5	10.8	7.02	12.1	6.16			3.09
7	7		11.2	8.16	4	2.14		3.84	1.71	13	2.7	25.6		7.14	2.52		4.18		7.36		4.11	15.8	3.97	3.47	5.3		3.52	3.39	6.22	4.28	6.34
14	14	10.5	2.47	3.03	10	15.9	5.01	4.85	13.3	2.63		12.3	6.03	6.04	5.26		4.39		5.64			6.96	7.19	15.5	9.82	4.74	6.95		9.79		3.75
CD57-
Day		Infected															Uninfected
-1	-1	33.3	29.8		24.8	27.2	26.4	25.5	28	24.3	33.9	41.7	24.7	35.1	31.4		30.9	21.9		38.3	39.2	26.7	45.3	22.3	32	43.7	36	41.2	22.8	39.7	43.2
3	3	29.5	28.1	24.1	25	22	27.4		32.1			42.6			30.4		35.7		35		40.8	30.8	46	28.1	30.1	43.3	29.9	41		51.5	46.6
7	10	35.5	23.1		23.7	26.2	28.8	21.2	32.2		65.9	42.8	18.9	35.4	27.6		33.7		34.5		40.9	31	42.4	24.7	29.1	37.7	42.4	36.5	24.2	44	46.1
14	14	32.9	24.7	21.4	23.1	35.4	34.2	22.5	29.8	38.1	67.2	40.9	23.1	32.6	29.7		36		41			31.7	42.7	23.2	33.3	45.4	43.3		16		47.3
CD57+
Day		Infected															Uninfected
-1	-1	44	46.4		51.9	47.2	55.3	52.7	45.3	57.5	37.2	37.3	52	41.9	43.6		46.4	59.4		25.5	35.6	51.8	32	56.3	49	34.4	32.7	24.8	62.1	46.1	31.1
3	3	46.3	49.1	57.2	53.1	53.7	52.4		38			37.3			47.3		45.5		41.6		35	45.4	33.3	43.5	42.9	33.9	35.2	27.6		34.2	28.8
7	7	39.3	54.4		55.1	50	48.3	57.7	29.5		14.6	35	60.8	43	50.1		48.2		37		36.5	46.7	36.1	48	53.1	39.5	33.9	34.4	68.8	43.5	27.3
14	14	44.8	53.3	59.7	56.4	35.9	45.4	57.8	43.3	38.7	16.3	32.4	56.5	45.4	46.8		46		33.6			47.1	33.4	49.7	46.3	32.1	29.6		67.3		27.5
Fig 4g			Fig 4h
Infected	Uninfected			CD56bright	CD57-	CD57+	CD57-NKG2C-	CD57-NKG2C+	CD57+NKG2C-	CD57+NKG2C+	CD57+FCεR1γ-
0.756818	0.665948		Ki67	3.224	3.442	4.144	3.406	3.043	4.342	3.977	3.85356
0.642241	0.368687
0.477842	1.50196
0.576271	1.10112
0.477396	0.515444
0.483871	1.41562
0.618102	0.396092
0.422609	0.653061
0.91129	1.27035
1.11796	1.10092
0.475	1.66129
0.837709	0.36715
0.720183	0.861171
	1.38907
Fig 4i			Fig 4j
CD57-	Duration FFA+			Duration FFA positive	Time to FFA positive
0.756818	6		CD56dimCD57-	-0.566307	0.245519
0.642241	4.5		CD56dim CD57+NKG2C-	0.834267	-0.700696
	8.5		CD56dim CD57+NKG2C+	-0.607744	0.703454
0.477842	5.5
0.576271	7
0.477396	7.5
0.483871	7.5
0.618102	6.5
0.422609	11
0.91129	7
1.11796	3
0.475	6.5
0.837709	6
0.720183	5

## Sheet: Ext. Data Fig 4
Ext. Data Fig 4c
Cluster	Uninfected	Infected		Cluster	1	2	3	4	5	6	7	8	9	10	11	12
5	9	91		Uninfected	1	44.6	11.1	1.76	0.049	2.25	0.81	12.3	22.9	0.99	1.42	0.75
1	16	84		Infected	3.66	47.9	7.67	1.28	0.33	1.4	0.67	10.2	22.7	0.97	1.98	1.22
12	30	70
11	33	67
2	39	61
9	41	59
10	42	58
8	46	54
7	46	54
4	49	51
3	50	50
6	53	47
Ext. Data Fig 4e Bright
Day		Infected															Transient															Abortive
-1	-1	14.3	4.35		12.5	9.24	2.59	6.29	12.3	3.66	6.68	8.32	7.15	1	7.98		9.33	5.45		5.22												11	4.61	6.57	8.83	8.21	8.83	4.44	1.93	8.67	2.67	2.68
3	3	11.9	3.67	1.37	12.8	7.97	4.81		11.7			4.92			3.35		4.91		2.61													7.66	8.51	4.38	18.5	10.8	7.02	12.1	6.16			3.09
7	7	13	2.7		11.2	8.16	4	2.14	25.6			7.14	3.84	2.52	1.71		4.18		7.36													4.11	6.22	4.28	15.8	3.97	3.47	6.34	5.3		3.52	3.39
14	14	10.5	2.47	3.03	10	15.9	5.01	4.85	13.3	2.63		12.3	6.03	6.04	5.26		4.39		5.64														6.96	7.19	15.5	9.82	4.74	6.95		9.79		3.75
CD57-
Day		Infected															Transient															Abortive
-1	-1	33.3	29.8		24.8	27.2	26.4	25.5	28	24.3	33.9	41.7	24.7	35.1	31.4		30.9	21.9		38.3												39.2	26.7	45.3	22.3	32	43.7	36	41.2	22.8	39.7	43.2
3	3	29.5	28.1	24.1	25	22	27.4		32.1			42.6			30.4		35.7		35													40.8	30.8	46	28.1	30.1	43.3	29.9	41		51.5	46.6
7	7	35.5	23.1		23.7	26.2	28.8	21.2	32.2		65.9	42.8	18.9	35.4	27.6		33.7		34.5													40.9	31	42.4	24.7	29.1	37.7	42.4	36.5	24.2	44	46.1
14	14	32.9	24.7	21.4	23.1	35.4	34.2	22.5	29.8	38.1	67.2	40.9	23.1	32.6	29.7		36		41														31.7	42.7	23.2	33.3	45.4	43.3		16		47.3
CD57+
Day		Infected															Transient															Abortive
-1	-1	44	46.4		51.9	47.2	55.3	52.7	45.3	57.5	37.2	37.3	52	41.9	43.6		46.4	59.4		25.5												35.6	51.8	32	56.3	49	34.4	32.7	24.8	62.1	46.1	31.1
3	3	46.3	49.1	57.2	53.1	53.7	52.4		38			37.3			47.3		45.5		41.6													35	45.4	33.3	43.5	42.9	33.9	35.2	27.6		34.2	28.8
7	7	39.3	54.4		55.1	50	48.3	57.7	29.5		14.6	35	60.8	43	50.1		48.2		37													36.5	46.7	36.1	48	53.1	39.5	33.9	34.4	68.8	43.5	27.3
14	14	44.8	53.3	59.7	56.4	35.9	45.4	57.8	43.3	38.7	16.3	32.4	56.5	45.4	46.8		46		33.6														47.1	33.4	49.7	46.3	32.1	29.6		67.3		27.5
Ext. Data Fig 4f
Infected	Uninfected		Infected	Uninfected
44			6.52
46.4	46.4		12.5	0
	59.4			0.98
51.9			3.76
47.2	25.5		1.03	0.36
55.3	35.6		24.3	0.91
52.7	51.8		2.38	1.9
45.3	32		0.49	0.63
57.5	56.3		19.5	1.21
37.2	49		1.08	4.6
37.3	34.4		6.96	0.88
52	32.7		1.71	15.3
41.9	24.8		18.4	16.2
43.6	62.1		14.4	23.3
	46.1			6.43
	31.1			25.6

## Sheet: Ext. Data Fig 5
Ext. Data Fig 5a Bright
Day		Infected															Transient															Abortive
-1	-1	4.42	8.63		15.7	8.89	4.97	2.36	6.86	6.46	4.5	6.14	1.54	14.3	6.39		8.57	2.7		13.8												7.34	2.01	10.8	4.76	5.61	5	8	8.33	7.07	3.23	6.78
3	3	4.83	14.9	7.32	17.6	13.9	7.89		10.1			6.86			3.83		1.14		5.7													7.69	3.56	9.38	3.33	10.7	2.78	12.8	4.35			3.85
7	7	8.09	23.8		14.1	14.4	10.7	6.59	18.2			24.9	10	18.2	13		2.53		4.11													22.3	3.78	14.6	2.86	5.82	12	4.03	3.06		11.1	11.2
14	14	4.01	16	0.71	20.5	10.6	5.88	7.69	3.84	13.3		8.01	2.79	7.14	6.27		3.67		6.67														2.32	18.4	3.07	4.13	19	5.52		9.16		7.58
28	28	4.5				6.12	3.92	5.36	8.88	3.58	4.84	5.57	0	8.76	1.52		8.47	5.97	8.02	3.33												13.7	2.49	16.9	1.48	5.26	0	7.19	3.57	5.54	11.7	7.14
CD57-
Day		Infected															Transient															Abortive
-1	-1	5.56	3.15		12	11.7	3.35	3.71	4.69	5.74	4.26	5.08	5.69	7	3.62		6.9	6.05		4.23												5.93	2.27	5.56	3.65	7.19	6.57	10.6	7.03	8.06	10.4	10.2
3	3	6.96	3.5	3.33	14.3	13.3	7.84		8.29			4.21			1.92		8.61		2.69													5.14	3.14	4.76	4.96	11.5	6.31	5.21	3.59		13.9	7.21
7	7	11.7	13		16.1	26.7	20.4	17.4	18.6			22.5	16.6	14.8	6.03		5.09		2.34													9.35	1.57	5.49	6.09	4.22	8.82	7.92	2.72	7.92	9.95	7.74
14	14	6.53	8.95	2.61	27.8	29.5	7.35	10.1	7.33	15.5	19.6	10.8	11	10.7	5.06		3.38		3.21														2.76	6.34	5.08	5.14	12.4	5.62		9.56		6.93
28	28	7.13	8.7			10.8	2.63	4.25	7.11	4.62	3.78	4.49	7.14	10.6	5.23		5.79	9.89	4.12	7.44												1.64	2.92	4.25	4.71	9.29	14.7	5.23	3.92	8.38	8.02	8.49
CD57+
Day		Infected															Transient															Abortive
-1	-1	1.24	2.73		5.83	5.43	0.79	1.69	3.59	3.27	3.07	2.43	3.72	3.14	1.53		1.72	4.41		4.23												4.26	2.68	3.5	2.29	2.5	2.56	4.88	3.88	4.94	7.4	4.76
3	3	0.35	2.27	3.63	7.05	7.33	2.35		5.11			2.52			1.24		5.89		1.31													3.37	2.96	3.29	3.68	6.31	4.02	4.42	3.51		10.1	3.53
7	7	5.19	11.2		8.03	15	7.57	8.2	17.7			12.7	7.15	8.71	2.67		2.52		1.36													5.13	2.48	3.36	5.64	2.69	3.51	4.64	0.74	4.22	6.47	5.89
14	14	3.49	5.9	2.52	12.8	15.5	6.49	6.75	7.6	12.5	19.3	9.7	10.9	5.8	4.23		1.75		1.68														3.37	5.1	3.52	2.63	7.04	2.45		6.72		4.18
28	28	2.91	4.03			3.47	1.35	2.82	4.1	2.27	1.71	2.94	4.62	4.77	2.94		4.5	4.2	2.2	3.5												1.64	5.1	2.41	3.03	2.97	2.75	2.19	2.22	5.65	6.64	6.57
Ext. Data Fig 5b
-1	3	7	14	28	-1	3	7	14	28	-1	3	7	14	28	-1	3	7	14	28	-1	3	7	14	28
4.42	4.83	8.09	4.01	4.5	5.56	6.96	11.7	6.53	7.13	1.24	0.35	5.19	3.49	2.91	2.23	1.14	2.77	2.47	2	1.94	0		1.57	2.12
8.63	14.9	23.8	16		3.15	3.5	13	8.95	8.7	2.73	2.27	11.2	5.9	4.03	2.18	2.89	9.17	5.83	0	2.81	3.11	6.06	11	0
	7.32		0.71			3.33		2.61			3.63		2.52			3.99		2.95			2.67	30	1.09
15.7	17.6	14.1	20.5		12	14.3	16.1	27.8		5.83	7.05	8.03	12.8		5.45	10.4	11	25.4		5.19	4.27	20	2.94
8.89	13.9	14.4	10.6	6.12	11.7	13.3	26.7	29.5	10.8	5.43	7.33	15	15.5	3.47	13.5	13	18.2	16.7	8.96	30	14.3	6.78	33.3	6.06
4.97	7.89	10.7	5.88	3.92	3.35	7.84	20.4	7.35	2.63	0.79	2.35	7.57	6.49	1.35	0.66	4.46	8.86	4.42	1.05	0.4	2.99		7.25	1.03
2.36		6.59	7.69	5.36	3.71		17.4	10.1	4.25	1.69		8.2	6.75	2.82	1.2		16.2	6.33	0	2.34		10	0	0
6.86	10.1	18.2	3.84	8.88	4.69	8.29	18.6	7.33	7.11	3.59	5.11	17.7	7.6	4.1	4.07	10.3	22.1	7.64	11.5	2.94	18.2	2.56	6.67	0
6.46			13.3	3.58	5.74			15.5	4.62	3.27			12.5	2.27	3.42			19	2.5	3.31		5.8	15	2.69
4.5				4.84	4.26			19.6	3.78	3.07			19.3	1.71	0		0	0	0	16.7		3.85	26.3	2.09
6.14	6.86	24.9	8.01	5.57	5.08	4.21	22.5	10.8	4.49	2.43	2.52	12.7	9.7	2.94	2.36	1.19	9.2	4.67	2.5	2.31	1.4	9.09	4.49	3.49
1.54		10	2.79	0	5.69		16.6	11	7.14	3.72		7.15	10.9	4.62	2.54		10.5	10.2	12.1	1.61		60.6	10.6	8.7
14.3		18.2	7.14	8.76	7		14.8	10.7	10.6	3.14		8.71	5.8	4.77	4.35		17.3	11.8	5.97	4.66		9.29	6.11	5.1
6.39	3.83	13	6.27	1.52	3.62	1.92	6.03	5.06	5.23	1.53	1.24	2.67	4.23	2.94	1.56	2.33	4.93	6.1	1.56	1.63	1.38	9.65	5.75	3.15

## Sheet: Fig 5
Fig 5c
IL-2	NSP12																	NSP13																	NSP7
Infected	42.5	5	0	0	11.25	17.5	0	5	15	0	0	3.75	33.75					22.5	0	0	0	0	10	16.25	5	12.5	0	0	0	1					30	0	3.75	0	8.75	15	0	0	12.5	0	0	0	0
Uninfected	18.75	23.75	0	36.25	7.5	2.5	10	0		0		0	0	11.25	0	5		11.25	28.75	11	11.25	10	2.5	5	15		2.5		0	5	3.75	0	25		11.25	13.75	27.5	8.75	7.5	5	0	5		2.5		0	2.5	6.25	0
IFNg	NSP12																	NSP13																	NSP7
Infected	17.5	0	0	2.5	2.5	0	5	28.75	0	2.5	6.25	5	2.5			0	0	70		25	0	2.5	0	0	0	0	0	0			2.5	0	0	7.5	0	0	2.5	0	0	0	0	0	0
Uninfected	10	18.75	0	0	0	0	7.5	0		0	2.5	32.5	0	0	0	10		50	3.75	0	0	0	0		0	0	57.5	0	0	0	10	0	0	3.75	0	0	2.5	0		0	0	11	0	2.5	0
IL-2 IFNg	NSP12																	NSP13																	NSP7
Sustained	2.5	1	1	1	2.5	1	1	2.5	1	1	1	1	2.5					1	1	1	1	1	2.5	10	1	1	1	1	1	1					2.5	1	1	1	1	1	1	1	1	1	1	1	1
'Uninfected'	1	1	5	15	1	1	7.5	1		1		1	1	1	1	1		7.5	1	1	5	1	1	2.5	1		1		1	1	1	1	1		2.5	1	2.5	1	1	1	2.5	1		1		1	1	1	1
Fign5d
Infected			Uninfected
-1	14	28	-1	14	28
95	61.25		41.25		1
5	20		66.25	17.5
3.75	32.5	1	37.5	1
1	12.5		56.25	33.75
20	196.25	12.5	25	1	1
42.5	61.25		10	15
16.25	42.5	1	15	1	15
10			20	25
40	37.5			22.5	1
1	70		5	18.75	5
1		1	1		1
3.75	17.5	5	7.5	1	1
33.75	30		21.25	13.75
			1	12.5	1
			37.5	2.5
Fig 5e
	IL-2 NSP7	IL-2 NSP12	IL-2 NSP13	IL-2 (sum)	IFN-γ NSP7	IFN-γ NSP12	IFN-γ NSP13	IFN-γ (sum)
229E	-0.265452	-0.0183494	-0.328771	-0.172727	-0.167655	0.305348	0.41064	0.400454
HKU1	-0.0228838	0.458735	-0.200915	0.0818182	0.265936	0.831809	0.231643	0.457662
NL63	-0.146457	0.348639	-0.242012	0.0272727	-0.161874	0.463286	0.505403	0.419524
OC43	-0.352411	0.13762	-0.164385	-0.163636	0.416248	0.810751	0.189526	0.419524
Fig 5f			Fig 5g
NSP12	CD8 Ki-67 CD38 AUC		NSP12	Duration qPCR+
28.75	25.93		28.75	12.5
17.5	13.21		17.5	11
	7.55			14
2.5	13.08		2.5	12
2.5	8.76		2.5	15.5
5	14.34		5	15.5
	16.89			14
1	9.905		1	17.5
1	12.93		1	16
	5.415			15.5
5	16.37		5	14
1	2.445		1	15
1	6.61		1	18
2.5	11.32		2.5	16
	11.48			12
2.5	4.56		2.5	15
	15.29			13
6.25	13.14		6.25	12
[truncated: 1 more columns]

## Sheet: Ext. Data Fig 6
Ext. Data Fig 6a
Infected	Uninfected		Infected	Uninfected		Infected	Uninfected		Infected	Uninfected
12	12		12	12		12	12		12	12
12	12		12	12		12	12		140	12
40	12		12	12		12	12		60	12
12	12		12	12		12	12		12	12
12	12		12	12		12	12		12	12
12	12		12	12		12	12		12	12
12	12		12	12		12	12		12	12
12	12		12	12		12	12		28	12
12	12		12	12		12	12		12	12
12	12		12	12		12	12		12	12
12	40		12	12		12	12		12	48
12	12		12	12		12	12		12	12
12	120		12	12		12	12		12	148
12	12		12	12		12	12		12	12
52	12		12	12		12	12		80	12
84	12		12	12		12	12		28	12
12			12			12			12
12			12			12			12
Ext. Data Fig 6b
	NSP12																	NSP13																	NSP7
Infected	42.5	5	0	0	11.25	17.5	0	5	15	0	0	3.75	33.75					22.5	0	0	0	0	10	16.25	5	12.5	0	0	0	1					30	0	3.75	0	8.75	15	0	0	12.5	0	0	0	0
Transient	23.75	36.25	7.5	10	0		0	0	0	11.25								28.75	11.25	10	5	15		2.5	0	5	3.75								13.75	8.75	7.5	0	5		2.5	0	2.5	6.25
Abortive	18.75	0	2.5	0	5													11.25	10	2.5	0	25													11.25	27.5	5	0	7.5

[truncated: 2 more sheets: Fig 6, Ext. Data Fig 7]
